# Supplementary material for: Spray Flame Synthesis (SFS) of Lithium Lanthanum Zirconate (LLZO) Solid Electrolyte
Source: Materials (Basel). 2021 Jun 22;14(13):3472. doi: 10.3390/ma14133472 (PMC8269458; doi:10.3390/ma14133472)
Supplement: Supplementary file 1 [file materials-14-03472-s001.zip]

Archive with 1 entries (1 files):
- materials-1213650-supplementary.pdf
